# Supplementary material for: Characterization of the immune microenvironment in brain metastases from different solid tumors
Source: Cancer Med. 2020 Feb 4;9(7):2299–308. doi: 10.1002/cam4.2905 (PMC7131856; doi:10.1002/cam4.2905)
Supplement: Supplementary file 1 [file CAM4-9-2299-s001.xlsx]

## Sheet: Table S1
Table S1. Gene names and pathway of RNA IO panel.
Gene Symbol	Gene Name	Gene Pathway
ADGRE5	adhesion G protein-coupled receptor E5	Adhesion_migration
CD226	CD226 molecule	Adhesion_migration
CD38	CD38 molecule	Adhesion_migration
CD44	CD44 molecule Indian blood group	Adhesion_migration
CD47	CD47 molecule	Adhesion_migration
CD53	CD53 molecule	Adhesion_migration
IGF1R	insulin like growth factor 1 receptor	Adhesion_migration
ITGA1	integrin subunit alpha 1	Adhesion_migration
ITGAE	integrin subunit alpha E	Adhesion_migration
ITGB1	integrin subunit beta 1	Adhesion_migration
MADCAM1	mucosal vascular addressin cell adhesion molecule 1	Adhesion_migration
NCAM1	neural cell adhesion molecule 1	Adhesion_migration
NECTIN2	nectin cell adhesion molecule 2	Adhesion_migration
PECAM1	platelet and endothelial cell adhesion molecule 1	Adhesion_migration
CD1C	CD1c molecule	Antigen_presentation
CD1D	CD1d molecule	Antigen_presentation
CD83	CD83 molecule	Antigen_presentation
HLA-E	major histocompatibility complex class I E	Antigen_processing
HLA-DQA1	major histocompatibility complex class II DQ alpha 1	Antigen_processing
HLA-DRB1	major histocompatibility complex class II DR beta 1	Antigen_processing
HLA-DRA	major histocompatibility complex class II DR alpha	Antigen_processing
CD74	CD74 molecule	Antigen_processing
HLA-A	major histocompatibility complex class I A	Antigen_processing
HLA-B	major histocompatibility complex class I B	Antigen_processing
HLA-C	major histocompatibility complex class I C	Antigen_processing
HLA-DMA	major histocompatibility complex class II DM alpha	Antigen_processing
HLA-DMB	major histocompatibility complex class II DM beta	Antigen_processing
HLA-DOA	major histocompatibility complex class II DO alpha	Antigen_processing
HLA-DOB	major histocompatibility complex class II DO beta	Antigen_processing
HLA-DPA1	major histocompatibility complex class II DP alpha 1	Antigen_processing
HLA-DPB1	major histocompatibility complex class II DP beta 1	Antigen_processing
HLA-DQA2	major histocompatibility complex class II DQ alpha 2	Antigen_processing
HLA-DQB2	major histocompatibility complex class II DQ beta 2	Antigen_processing
HLA-F	major histocompatibility complex class I F	Antigen_processing
HLA-F-AS1	HLA-F antisense RNA 1	Antigen_processing
HLA-G	major histocompatibility complex class I G	Antigen_processing
BCL2	B-cell CLL lymphoma 2	Apoptosis
BCL2L11	BCL2 like 11	Apoptosis
GADD45GIP1	GADD45G interacting protein 1	Apoptosis
TNFSF10	tumor necrosis factor superfamily member 10	Apoptosis
CD19	CD19 molecule	B_cell_marker
CD22	CD22 molecule	B_cell_marker
FCGR1A	Fc fragment of IgG receptor Ia	B_cell_marker
FCGR2B	Fc fragment of IgG receptor IIb	B_cell_marker
FCRLA	Fc receptor like A	B_cell_marker
JCHAIN	joining chain of multimeric IgA and IgM	B_cell_marker
NTN3	netrin 3	B_cell_marker
POU2AF1	POU class 2 associating factor 1	B_cell_marker
SKAP2	src kinase associated phosphoprotein 2	B_cell_marker
SLAMF7	SLAM family member 7	B_cell_marker
TNFRSF17	tumor necrosis factor receptor superfamily member 17	B_cell_marker
TNFSF13B	tumor necrosis factor superfamily member 13b	B_cell_marker
CD79A	CD79a molecule	B_cell_receptor_signaling
CD79B	CD79b molecule	B_cell_receptor_signaling
FAS	Fas cell surface death receptor	B_cell_receptor_signaling
CD27	CD27 molecule	Checkpoint_pathway
IDO1	indoleamine 23-dioxygenase 1	Checkpoint_pathway
LAG3	lymphocyte activating 3	Checkpoint_pathway
CD274	CD274 molecule	Checkpoint_pathway
CD276	CD276 molecule	Checkpoint_pathway
PDCD1LG2	programmed cell death 1 ligand 2	Checkpoint_pathway
ADORA2A	adenosine A2a receptor	Checkpoint_pathway
BTLA	B and T lymphocyte associated	Checkpoint_pathway
C10orf54	chromosome 10 open reading frame 54	Checkpoint_pathway
CD160	CD160 molecule	Checkpoint_pathway
CD244	CD244 molecule	Checkpoint_pathway
CD28	CD28 molecule	Checkpoint_pathway
CD40	CD40 molecule	Checkpoint_pathway
CD48	CD48 molecule	Checkpoint_pathway
CD69	CD69 molecule	Checkpoint_pathway
CD70	CD70 molecule	Checkpoint_pathway
CD80	CD80 molecule	Checkpoint_pathway
CD86	CD86 molecule	Checkpoint_pathway
CEACAM1	carcinoembryonic antigen related cell adhesion molecule 1	Checkpoint_pathway
CTLA4	cytotoxic T-lymphocyte associated protein 4	Checkpoint_pathway
ENTPD1	ectonucleoside triphosphate diphosphohydrolase 1	Checkpoint_pathway
EOMES	eomesodermin	Checkpoint_pathway
HAVCR2	hepatitis A virus cellular receptor 2	Checkpoint_pathway
ICOS	inducible T-cell costimulator	Checkpoint_pathway
ICOSLG	inducible T-cell costimulator ligand	Checkpoint_pathway
IDO2	indoleamine 23-dioxygenase 2	Checkpoint_pathway
IL10	interleukin 10	Checkpoint_pathway
IL12A	interleukin 12A	Checkpoint_pathway
IL2	interleukin 2	Checkpoint_pathway
KIR2DL1	killer cell immunoglobulin like receptor two Ig domains and long cytopla	Checkpoint_pathway
NT5E	5-nucleotidase ecto	Checkpoint_pathway
PDCD1	programmed cell death 1	Checkpoint_pathway
PVR	poliovirus receptor	Checkpoint_pathway
TDO2	tryptophan 23-dioxygenase	Checkpoint_pathway
TGFB1	transforming growth factor beta 1	Checkpoint_pathway
TNF	tumor necrosis factor	Checkpoint_pathway
TNFRSF14	tumor necrosis factor receptor superfamily member 14	Checkpoint_pathway
TNFRSF4	tumor necrosis factor receptor superfamily member 4	Checkpoint_pathway
TNFRSF9	tumor necrosis factor receptor superfamily member 9	Checkpoint_pathway
TNFSF14	tumor necrosis factor superfamily member 14	Checkpoint_pathway
TNFSF18	tumor necrosis factor superfamily member 18	Checkpoint_pathway
TNFSF4	tumor necrosis factor superfamily member 4	Checkpoint_pathway
VTCN1	V-set domain containing T cell activation inhibitor 1	Checkpoint_pathway
CCL17	C-C motif chemokine ligand 17	Chemokine_signaling
CCL20	C-C motif chemokine ligand 20	Chemokine_signaling
CCL22	C-C motif chemokine ligand 22	Chemokine_signaling
CCR4	C-C motif chemokine receptor 4	Chemokine_signaling
CCR6	C-C motif chemokine receptor 6	Chemokine_signaling
CXCL1	C-X-C motif chemokine ligand 1	Chemokine_signaling
CXCR2	C-X-C motif chemokine receptor 2	Chemokine_signaling
CXCR3	C-X-C motif chemokine receptor 3	Chemokine_signaling
NCF1	neutrophil cytosolic factor 1	Chemokine_signaling
VEGFA	vascular endothelial growth factor A	Chemokine_signaling
IFIT2	interferon induced protein with tetratricopeptide repeats 2	Cytokine_signaling
CCR1	C-C motif chemokine receptor 1	Cytokine_signaling
CSF1R	colony stimulating factor 1 receptor	Cytokine_signaling
CSF2RB	colony stimulating factor 2 receptor beta common subunit	Cytokine_signaling
CXCL8	C-X-C motif chemokine ligand 8	Cytokine_signaling
HGF	hepatocyte growth factor	Cytokine_signaling
IL13	interleukin 13	Cytokine_signaling
IL1A	interleukin 1 alpha	Cytokine_signaling
IL21	interleukin 21	Cytokine_signaling
IL2RA	interleukin 2 receptor subunit alpha	Cytokine_signaling
IL4	interleukin 4	Cytokine_signaling
IL6	interleukin 6	Cytokine_signaling
IL7	interleukin 7	Cytokine_signaling
STAT3	signal transducer and activator of transcription 3	Cytokine_signaling
STAT5A	signal transducer and activator of transcription 5A	Cytokine_signaling
TNFRSF18	tumor necrosis factor receptor superfamily member 18	Cytokine_signaling
TNFSF9	tumor necrosis factor superfamily member 9	Cytokine_signaling
CLEC4C	C-type lectin domain family 4 member C	Dendritic_cell
HERC6	HECT and RLD domain containing E3 ubiquitin protein ligase family mem	Dendritic_cell
IL3RA	interleukin 3 receptor subunit alpha	Dendritic_cell
ITGAX	integrin subunit alpha X	Dendritic_cell
NRP1	neuropilin 1	Dendritic_cell
TLR3	toll like receptor 3	Dendritic_cell
ZBTB46	zinc finger and BTB domain containing 46	Dendritic_cell
CMKLR1	chemerin chemokine-like receptor 1	Dendritic_cell_macrophage
IL17F	interleukin 17F	Dendritic_cell_macrophage
CD14	CD14 molecule	Dendritic_cell_macrophage
CD209	CD209 molecule	Dendritic_cell_macrophage
IL23A	interleukin 23 subunit alpha	Dendritic_cell_macrophage
MRC1	mannose receptor C type 1	Dendritic_cell_macrophage
IL17A	interleukin 17A	Helper_T_cells
BATF	basic leucine zipper ATF-like transcription factor	Helper_T_cells
CCR2	C-C motif chemokine receptor 2	Helper_T_cells
CD4	CD4 molecule	Helper_T_cells
GATA3	GATA binding protein 3	Helper_T_cells
RORC	RAR related orphan receptor C	Helper_T_cells
STAT4	signal transducer and activator of transcription 4	Helper_T_cells
STAT6	signal transducer and activator of transcription 6	Helper_T_cells
ABCF1	ATP binding cassette subfamily F member 1	Housekeeping
G6PD	glucose-6-phosphate dehydrogenase	Housekeeping
GUSB	glucuronidase beta	Housekeeping
HMBS	hydroxymethylbilane synthase	Housekeeping
LMNA	lamin A C	Housekeeping
LRP1	LDL receptor related protein 1	Housekeeping
POLR2A	polymerase RNA II subunit A	Housekeeping
SDHA	succinate dehydrogenase complex flavoprotein subunit A	Housekeeping
TBP	TATA-box binding protein	Housekeeping
TFRC	transferrin receptor	Housekeeping
TUBB	tubulin beta class I	Housekeeping
AXL	AXL receptor tyrosine kinase	Innate_immune_response
C1QA	complement component 1 q subcomponent A chain	Innate_immune_response
C1QB	complement component 1 q subcomponent B chain	Innate_immune_response
DMBT1	deleted in malignant brain tumors 1	Innate_immune_response
IFIH1	interferon induced with helicase C domain 1	Innate_immune_response
LCN2	lipocalin 2	Innate_immune_response
LYZ	lysozyme	Innate_immune_response
MAPK14	mitogen-activated protein kinase 14	Innate_immune_response
MIF	macrophage migration inhibitory factor glycosylation-inhibiting factor	Innate_immune_response
NOS2	nitric oxide synthase 2	Innate_immune_response
TLR7	toll like receptor 7	Innate_immune_response
TLR9	toll like receptor 9	Innate_immune_response
IRF4	interferon regulatory factor 4	Interferon_signaling
DDX58	DEXD H-box helicase 58	Interferon_signaling
IFI35	interferon induced protein 35	Interferon_signaling
IFI44L	interferon induced protein 44 like	Interferon_signaling
IFI6	interferon alpha inducible protein 6	Interferon_signaling
MX1	MX dynamin like GTPase 1	Interferon_signaling
OAS2	2-5-oligoadenylate synthetase 2	Interferon_signaling
OAS3	2-5-oligoadenylate synthetase 3	Interferon_signaling
LILRB1	leukocyte immunoglobulin like receptor B1	Leukocyte_inhibition
LST1	leukocyte specific transcript 1	Leukocyte_inhibition
ITGAL	integrin subunit alpha L	Leukocyte_migration
ITGAM	integrin subunit alpha M	Leukocyte_migration
ITGB7	integrin subunit beta 7	Leukocyte_migration
SELL	selectin L	Leukocyte_migration
VCAM1	vascular cell adhesion molecule 1	Leukocyte_migration
SH2D1A	SH2 domain containing 1A	Lymphocyte_activation
SH2D1B	SH2 domain containing 1B	Lymphocyte_activation
IKZF1	IKAROS family zinc finger 1	Lymphocyte_development
IKZF2	IKAROS family zinc finger 2	Lymphocyte_development
IKZF4	IKAROS family zinc finger 4	Lymphocyte_development
CCL5	C-C motif chemokine ligand 5	Lymphocyte_infiltrate
CXCR6	C-X-C motif chemokine receptor 6	Lymphocyte_infiltrate
NKG7	natural killer cell granule protein 7	Lymphocyte_infiltrate
CCL4	C-C motif chemokine ligand 4	Lymphocyte_infiltrate
CD2	CD2 molecule	Lymphocyte_infiltrate
GZMB	granzyme B	Lymphocyte_infiltrate
GZMK	granzyme K	Lymphocyte_infiltrate
IL2RG	interleukin 2 receptor subunit gamma	Lymphocyte_infiltrate
TAGAP	T-cell activation RhoGTPase activating protein	Lymphocyte_infiltrate
CCL18	C-C motif chemokine ligand 18	Lymphocyte_infiltrate
CCL2	C-C motif chemokine ligand 2	Lymphocyte_infiltrate
CCL21	C-C motif chemokine ligand 21	Lymphocyte_infiltrate
CCL3	C-C motif chemokine ligand 3	Lymphocyte_infiltrate
CCR5	C-C motif chemokine receptor 5 gene pseudogene	Lymphocyte_infiltrate
CD37	CD37 molecule	Lymphocyte_infiltrate
CD52	CD52 molecule	Lymphocyte_infiltrate
CD63	CD63 molecule	Lymphocyte_infiltrate
CORO1A	coronin 1A	Lymphocyte_infiltrate
CTSS	cathepsin S	Lymphocyte_infiltrate
CX3CR1	C-X3-C motif chemokine receptor 1	Lymphocyte_infiltrate
CXCR4	C-X-C motif chemokine receptor 4	Lymphocyte_infiltrate
FCER1G	Fc fragment of IgE receptor Ig	Lymphocyte_infiltrate
FYB	FYN binding protein	Lymphocyte_infiltrate
GZMA	granzyme A	Lymphocyte_infiltrate
GZMH	granzyme H	Lymphocyte_infiltrate
IGSF6	immunoglobulin superfamily member 6	Lymphocyte_infiltrate
IL10RA	interleukin 10 receptor subunit alpha	Lymphocyte_infiltrate
ITGB2	integrin subunit beta 2	Lymphocyte_infiltrate
JAML	junction adhesion molecule like	Lymphocyte_infiltrate
LAMP1	lysosomal associated membrane protein 1	Lymphocyte_infiltrate
LAPTM5	lysosomal protein transmembrane 5	Lymphocyte_infiltrate
LILRB2	leukocyte immunoglobulin like receptor B2	Lymphocyte_infiltrate
LY9	lymphocyte antigen 9	Lymphocyte_infiltrate
PTPN7	protein tyrosine phosphatase non-receptor type 7	Lymphocyte_infiltrate
PTPRC	protein tyrosine phosphatase receptor type C	Lymphocyte_infiltrate
SAMHD1	SAM and HD domain containing deoxynucleoside triphosphate triphosph	Lymphocyte_infiltrate
SIT1	signaling threshold regulating transmembrane adaptor 1	Lymphocyte_infiltrate
SLAMF8	SLAM family member 8	Lymphocyte_infiltrate
SRGN	serglycin	Lymphocyte_infiltrate
TARP	TCR gamma alternate reading frame protein	Lymphocyte_infiltrate
TLR8	toll like receptor 8	Lymphocyte_infiltrate
TNFAIP8	TNF alpha induced protein 8	Lymphocyte_infiltrate
TYROBP	TYRO protein tyrosine kinase binding protein	Lymphocyte_infiltrate
AIF1	allograft inflammatory factor 1	Macrophage
ALOX15B	arachidonate 15-lipoxygenase type B	Macrophage
CD163	CD163 molecule	Macrophage
CD68	CD68 molecule	Macrophage
FCGR3A	Fc fragment of IgG receptor IIIa	Macrophage
ARG1	arginase 1	Myeloid_marker
CD33	CD33 molecule	Myeloid_marker
CEACAM8	carcinoembryonic antigen related cell adhesion molecule 8	Myeloid_marker
FUT4	fucosyltransferase 4	Myeloid_marker
MPO	myeloperoxidase	Myeloid_marker
S100A8	S100 calcium binding protein A8	Myeloid_marker
S100A9	S100 calcium binding protein A9	Myeloid_marker
CA4	carbonic anhydrase 4	Neutrophil
DGAT2	diacylglycerol O-acyltransferase 2	Neutrophil
KREMEN1	kringle containing transmembrane protein 1	Neutrophil
LRG1	leucine rich alpha-2-glycoprotein 1	Neutrophil
PYGL	phosphorylase glycogen liver	Neutrophil
B3GAT1	beta-13-glucuronyltransferase 1	NK_activation
FCGR3B	Fc fragment of IgG receptor IIIb	NK_activation
GNLY	granulysin	NK_activation
IL12B	interleukin 12B	NK_activation
KLRB1	killer cell lectin like receptor B1	NK_activation
KLRD1	killer cell lectin like receptor D1	NK_activation
KLRF1	killer cell lectin like receptor F1	NK_activation
KLRG1	killer cell lectin like receptor G1	NK_activation
KLRK1	killer cell lectin like receptor K1	NK_activation
PRF1	perforin 1	NK_activation
KIR2DL3	killer cell immunoglobulin like receptor two Ig domains and long cytopla	NK_cell_marker
KIR2DL2	killer cell immunoglobulin like receptor two Ig domains and long cytopla	NK_cell_marker
NCR1	natural cytotoxicity triggering receptor 1	NK_cell_marker
NCR3	natural cytotoxicity triggering receptor 3	NK_cell_marker
Gene	Gene Discriptive	Pathway
FOXO1	forkhead box O1	PD_1_signaling
HIF1A	hypoxia inducible factor 1 alpha subunit	PD_1_signaling
MTOR	mechanistic target of rapamycin	PD_1_signaling
NFATC1	nuclear factor of activated T-cells 1	PD_1_signaling
PIK3CA	phosphatidylinositol-45-bisphosphate 3-kinase catalytic subunit alpha	PD_1_signaling
PIK3CD	phosphatidylinositol-45-bisphosphate 3-kinase catalytic subunit delta	PD_1_signaling
PRDM1	PR domain 1	PD_1_signaling
PTEN	phosphatase and tensin homolog	PD_1_signaling
PTPN11	protein tyrosine phosphatase non-receptor type 11	PD_1_signaling
BUB1	BUB1 mitotic checkpoint serine threonine kinase	Proliferation
CCNB2	cyclin B2	Proliferation
CDK1	cyclin-dependent kinase 1	Proliferation
CDKN3	cyclin-dependent kinase inhibitor 3	Proliferation
FOXM1	forkhead box M1	Proliferation
KIAA0101	KIAA0101	Proliferation
MAD2L1	MAD2 mitotic arrest deficient-like 1 yeast	Proliferation
MELK	maternal embryonic leucine zipper kinase	Proliferation
MKI67	marker of proliferation Ki-67	Proliferation
TOP2A	topoisomerase DNA II alpha	Proliferation
EGR2	early growth response 2	T_cell_differentiation
LEXM	lymphocyte expansion molecule	T_cell_differentiation
CBLB	Cbl proto-oncogene B	T_cell_receptor_signaling
CD40LG	CD40 ligand	T_cell_receptor_signaling
IFNA17	interferon alpha 17	T_cell_receptor_signaling
NFKBIA	NFKB inhibitor alpha	T_cell_receptor_signaling
PTPN6	protein tyrosine phosphatase non-receptor type 6	T_cell_receptor_signaling
ZAP70	zeta chain of T cell receptor associated protein kinase 70kDa	T_cell_receptor_signaling
EBI3	Epstein-Barr virus induced 3	T_cell_regulation
FOXP3	forkhead box P3	T_cell_regulation
ID2	inhibitor of DNA binding 2 HLH protein	T_cell_regulation
ID3	inhibitor of DNA binding 3 HLH protein	T_cell_regulation
IL15	interleukin 15	T_cell_regulation
IL18	interleukin 18	T_cell_regulation
IL22	interleukin 22	T_cell_regulation
KLF2	Kruppel like factor 2	T_cell_regulation
M6PR	mannose-6-phosphate receptor cation dependent	T_cell_regulation
CD8A	CD8a molecule	TCR_coexpression
TIGIT	T-cell immunoreceptor with Ig and ITIM domains	TCR_coexpression
IL2RB	interleukin 2 receptor subunit beta	TCR_coexpression
CD3D	CD3d molecule	TCR_coexpression
CD3E	CD3e molecule	TCR_coexpression
CCR7	C-C motif chemokine receptor 7	TCR_coexpression
CD247	CD247 molecule	TCR_coexpression
CD3G	CD3g molecule	TCR_coexpression
CD6	CD6 molecule	TCR_coexpression
CD8B	CD8b molecule	TCR_coexpression
CRTAM	cytotoxic and regulatory T-cell molecule	TCR_coexpression
GPR18	G protein-coupled receptor 18	TCR_coexpression
GRAP2	GRB2-related adaptor protein 2	TCR_coexpression
IKZF3	IKAROS family zinc finger 3	TCR_coexpression
IL7R	interleukin 7 receptor	TCR_coexpression
ITK	IL2 inducible T-cell kinase	TCR_coexpression
LAMP3	lysosomal associated membrane protein 3	TCR_coexpression
LCK	LCK proto-oncogene Src family tyrosine kinase	TCR_coexpression
PTPRCAP	protein tyrosine phosphatase receptor type C associated protein	TCR_coexpression
BAGE	B melanoma antigen	Tumor_antigen
CTAG1B	cancer testis antigen 1B	Tumor_antigen
CTAG2	cancer testis antigen 2	Tumor_antigen
GAGE1,GAGE12I,GAGE12F	G antigen 1	Tumor_antigen
GAGE10	G antigen 10	Tumor_antigen
GAGE12J	G antigen 12J	Tumor_antigen
GAGE13	G antigen 13	Tumor_antigen
GAGE2C,GAGE2A,GAGE2E	G antigen 2C	Tumor_antigen
MAGEA1	MAGE family member A1	Tumor_antigen
MAGEA10	MAGE family member A10	Tumor_antigen
MAGEA12	MAGE family member A12	Tumor_antigen
MAGEA3	MAGE family member A3	Tumor_antigen
MAGEA4	MAGE family member A4	Tumor_antigen
MAGEC2	MAGE family member C2	Tumor_antigen
MLANA	melan-A	Tumor_antigen
SSX2	SSX family member 2	Tumor_antigen
XAGE1B	X antigen family member 1B	Tumor_antigen
AKT1	AKT serine threonine kinase 1	Tumor_marker
BRCA1	BRCA1 DNA repair associated	Tumor_marker
BRCA2	BRCA2 DNA repair associated	Tumor_marker
CDKN2A	cyclin-dependent kinase inhibitor 2A	Tumor_marker
EFNA4	ephrin A4	Tumor_marker
EGFR	epidermal growth factor receptor	Tumor_marker
EGR3	early growth response 3	Tumor_marker
IRS1	insulin receptor substrate 1	Tumor_marker
KRT5	keratin 5	Tumor_marker
KRT7	keratin 7	Tumor_marker
MAPK1	mitogen-activated protein kinase 1	Tumor_marker
MMP2	matrix metallopeptidase 2	Tumor_marker
MMP9	matrix metallopeptidase 9	Tumor_marker
MS4A1	membrane spanning 4-domains A1	Tumor_marker
MYC	v-myc avian myelocytomatosis viral oncogene homolog	Tumor_marker
NOTCH3	notch 3	Tumor_marker
PGF	placental growth factor	Tumor_marker
PMEL	premelanosome protein	Tumor_marker
PTGS2	prostaglandin-endoperoxide synthase 2	Tumor_marker
PTK7	protein tyrosine kinase 7 inactive	Tumor_marker
RB1	RB transcriptional corepressor 1	Tumor_marker
RPS6	ribosomal protein S6	Tumor_marker
SNAI1	snail family transcriptional repressor 1	Tumor_marker
SNAI2	snail family transcriptional repressor 2	Tumor_marker
TCF7	transcription factor 7 T-cell specific HMG-box	Tumor_marker
TP63	tumor protein p63	Tumor_marker
TRIM29	tripartite motif containing 29	Tumor_marker
TWIST1	twist family bHLH transcription factor 1	Tumor_marker
ZEB1	zinc finger E-box binding homeobox 1	Tumor_marker
ISG15	ISG15 ubiquitin-like modifier	Type_I_interferon_signaling
BST2	bone marrow stromal cell antigen 2	Type_I_interferon_signaling
IFI27	interferon alpha inducible protein 27	Type_I_interferon_signaling
IFIT1	interferon induced protein with tetratricopeptide repeats 1	Type_I_interferon_signaling
IFIT3	interferon induced protein with tetratricopeptide repeats 3	Type_I_interferon_signaling
IFITM1	interferon induced transmembrane protein 1	Type_I_interferon_signaling
IFITM2	interferon induced transmembrane protein 2	Type_I_interferon_signaling
ISG20	interferon stimulated exonuclease gene 20	Type_I_interferon_signaling
STAT1	signal transducer and activator of transcription 1	Type_II_interferon_signaling
CXCL9	C-X-C motif chemokine ligand 9	Type_II_interferon_signaling
CXCL13	C-X-C motif chemokine ligand 13	Type_II_interferon_signaling
GBP1	guanylate binding protein 1	Type_II_interferon_signaling
CXCL10	C-X-C motif chemokine ligand 10	Type_II_interferon_signaling
IFNG	interferon gamma	Type_II_interferon_signaling
CIITA	class II major histocompatibility complex transactivator	Type_II_interferon_signaling
BCL6	B-cell CLL lymphoma 6	Type_II_interferon_signaling
CX3CL1	C-X3-C motif chemokine ligand 1	Type_II_interferon_signaling
CXCL11	C-X-C motif chemokine ligand 11	Type_II_interferon_signaling
CXCR5	C-X-C motif chemokine receptor 5	Type_II_interferon_signaling
CYBB	cytochrome b-245 beta chain	Type_II_interferon_signaling
EIF2AK2	eukaryotic translation initiation factor 2 alpha kinase 2	Type_II_interferon_signaling
FASLG	Fas ligand	Type_II_interferon_signaling
ICAM1	intercellular adhesion molecule 1	Type_II_interferon_signaling
IFNB1	interferon beta 1	Type_II_interferon_signaling
IL1B	interleukin 1 beta	Type_II_interferon_signaling
IRF1	interferon regulatory factor 1	Type_II_interferon_signaling
IRF9	interferon regulatory factor 9	Type_II_interferon_signaling
OAS1	2-5-oligoadenylate synthetase 1	Type_II_interferon_signaling
PSMB9	proteasome subunit beta 9	Type_II_interferon_signaling
TAP1	transporter 1 ATP-binding cassette sub-family B MDR TAP	Type_II_interferon_signaling
TBX21	T-box 21	Type_II_interferon_signaling

## Sheet: Table S2
Table S2. Quality control of RNA IO sequencing data.
Patient No.	Primary cancer type	BM lesion type*	Mapped reads	On Target reads	Valid reads	Detected Genes	Detected HK Genes
1	lung cancer	T	1285585	1144556	0.8903	355	10
1	lung cancer	N	1320305	1178768	0.8928	353	10
2	lung cancer	T	1575366	1391836	0.8835	350	10
2	lung cancer	N	1971706	1570069	0.7963	293	9
3	lung cancer	T	1499615	1324760	0.8834	368	10
3	lung cancer	N	1766751	1565341	0.886	362	10
4	lung cancer	T	1280033	1101596	0.8606	329	10
4	lung cancer	N	1308332	1092065	0.8347	329	10
5	lung cancer	T	975330	819180	0.8399	347	10
6	lung cancer	T	1221271	1012067	0.8287	359	10
6	lung cancer	N	1330188	1087429	0.8175	351	10
7	lung cancer	T	1439697	1174793	0.816	331	10
7	lung cancer	N	1848478	1486916	0.8044	261	9
8	lung cancer	T	832762	640061	0.7686	328	10
9	lung cancer	T	1314898	989066	0.7522	334	10
9	lung cancer	N	1352276	1152951	0.8526	314	10
10	lung cancer	T	1028055	730947	0.711	338	10
10	lung cancer	N	1139236	929389	0.8158	341	10
11	lung cancer	T	897681	616617	0.6869	327	10
11	lung cancer	N	1205780	903491	0.7493	344	10
12	lung cancer	T	1579591	931643	0.5898	145	6
12	lung cancer	N	1791587	1239599	0.6919	303	10
13	breast cancer	T	964207	884564	0.9174	307	10
13	breast cancer	N	913108	843438	0.9237	323	10
14	breast cancer	T	817911	742254	0.9075	333	10
14	breast cancer	N	820407	744848	0.9079	312	10
15	breast cancer	T	1310848	1163902	0.8879	313	10
15	breast cancer	N	1509682	1374414	0.9104	357	10
16	breast cancer	T	1590338	1398225	0.8792	340	10
17	breast cancer	T	1794300	1513133	0.8433	363	10
18	breast cancer	T	1592461	1276198	0.8014	250	10
19	colorectal cancer	T	637166	595304	0.9343	333	10
20	colorectal cancer	T	881090	808136	0.9172	304	10
21	colorectal cancer	T	1187199	1063493	0.8958	303	10
22	colorectal cancer	T	1013176	904969	0.8932	336	10
23	colorectal cancer	T	846457	750215	0.8863	322	10
24	colorectal cancer	T	1346119	1153893	0.8572	333	10
25	colorectal cancer	T	1214085	777500	0.6404	135	7
* BM lesion type: T stands for tumor tissue, N stands for adjacent non-cancerous tissue.

## Sheet: Table S3
Table S3. Gene expression profile (nRPM values) of the brain metastases cohort.
Patient No.	Primary cancer type	BM lesion type*	ABCF1	ADGRE5	ADORA2A	AIF1	AKT1	ALOX15B	ARG1	AXL	B3GAT1	BAGE	BATF	BCL2	BCL2L11	BCL6	BRCA1	BRCA2	BST2	BTLA	BUB1	C10orf54	C1QA	C1QB	CA4	CBLB	CCL17	CCL18	CCL2	CCL20	CCL21	CCL22	CCL3	CCL4	CCL5	CCNB2	CCR1	CCR2	CCR4	CCR5	CCR6	CCR7	CD14	CD160	CD163	CD19	CD1C	CD1D	CD2
1	lung cancer	T	2216	2336.34	160.705	1978.18	1846.3	1287.8	0.720864	3608.29	201.782	0	817.216	198.899	779.742	1665.42	377.62	509.499	11959.2	382.665	2266.44	678.852	7773.64	24884.7	5.0444	1259.69	474.908	845.321	371.855	95.8461	4.32353	85.7573	520.309	3134.82	5492.79	2267.16	335.102	458.333	164.308	1973.86	62.6962	218.357	1325.27	7.20617	8489.25	69.9032	67.0206	39.636	4237.42
1	lung cancer	N	2107.83	2087.15	167.651	1806.5	1594.54	1873.71	0	3240.77	156.573	0	786.559	186.854	882.571	2347.12	319.793	517.725	13490.4	283.604	1631.46	834.565	9957.17	36949.8	52.4375	1409.9	317.578	1762.93	684.638	83.4565	4.43116	92.3188	885.525	3144.02	4596.02	1559.82	398.819	500.739	144.756	1353.77	87.8877	296.159	1779.91	1.47735	10949	64.9927	97.4891	51.6984	3150.67
2	lung cancer	T	2215.53	904.797	181.147	2782.44	1374.56	428.464	0	585.208	847.542	0	1126.77	255.295	260.457	4434.82	209.774	461.315	4631.45	291.9	319.588	747.583	6726.84	18263.5	9.85523	1727.94	238.401	2132.94	4995.62	3486.84	29.096	57.7231	723.18	1517.22	2003.41	142.195	506.367	235.585	119.2	881.801	54.4382	179.27	4449.83	0	6579.95	0	240.747	25.3415	1859.34
2	lung cancer	N	1536.48	1331.44	0	4954.13	605.798	861.421	0	798.752	2352.83	0	1566.17	707.498	374.364	4625.4	115.992	1343.53	6534.05	0	835.034	485.958	7595.57	44430.5	0	2391.31	0	4757.88	14044.4	398.552	0	0	1732.74	3533.64	3925.05	424.388	1046.68	218.791	0	1008.75	134.133	291.355	8333.85	0	16220.2	0	120.39	273.764	2548.53
3	lung cancer	T	2689.17	247.849	173.285	436.698	1157.48	14.6341	0.929283	50.1739	190.707	90.8239	203.715	414.63	837.623	579.321	793.721	1189.77	3641.08	99.1862	6042.92	168.872	1111.72	4516.34	8.82696	504.293	20.6735	167.71	534.722	40.8823	27.1775	14.6341	44.1342	303.598	464.34	3742.59	59.9298	417.186	27.4099	294.074	40.1853	73.6346	541.923	1.62594	668.519	59.4652	36.2365	42.0439	919.62
3	lung cancer	N	2363.37	480.526	292.038	2635.45	1812.46	34.8553	0	291.023	1165.11	51.7749	533.992	349.904	414.2	5484.76	398.971	1001.66	5399.14	68.3565	2498.06	722.142	5900.99	28953	3118	1529.56	19.2886	341.106	5120.3	35.1932	0	5.41438	190.518	383.067	616.223	1801.97	563.095	301.513	49.4059	778.993	36.5472	36.2087	4201.89	21.996	10444	28.4254	20.3041	53.1283	1156.64
4	lung cancer	T	1989.09	59.0898	108.065	301.304	427.469	10.1144	6.12203	79.3186	216.396	0	89.4331	1073.46	959.276	708.81	1160.5	701.624	1001.86	35.6666	4133.35	142.667	709.609	2635.35	113.921	420.282	0	0	154.379	67.6071	0	0	108.331	585.308	378.227	1671.55	13.8409	9.8482	6.38797	72.1319	35.1344	9.04977	258.451	0	162.363	9.31601	0	0	451.956
4	lung cancer	N	2539.72	603.823	367.87	1739.47	1740.31	66.999	0	297.126	11581.2	0	129.42	584.68	121.93	2347.87	313.355	114.439	2483.54	40.3658	192.258	909.687	2772.34	9160.54	1094.45	463.166	0	0	1574.68	14.9813	0	3.74509	687.467	1188.5	557.215	56.1791	146.066	111.526	0	208.071	93.6319	41.6141	1645.84	0	1977.09	0	24.5524	0	616.723
5	lung cancer	T	2064.52	1058.7	119.791	1670.61	2050.49	93.8912	0	147.851	704.721	0	1310.15	292.464	706.879	3131.85	884.948	619.464	18119.9	181.306	2827.52	566.582	7214.49	16278.7	12.9505	782.424	51.8021	253.613	1046.83	8194.4	0	29.1387	208.287	648.603	1972.79	3145.88	692.85	181.306	59.3559	866.602	113.316	191.019	6698.63	61.515	11742.8	12.9505	104.683	26.9805	1369.51
6	lung cancer	T	1257.62	203.724	54.6127	742.18	664.863	102.475	12.2725	142.668	41.7266	399.777	116.282	63.2034	517.9	2439.47	136.838	337.801	2074.36	158.008	681.738	188.69	2348.34	8998.51	19.9429	542.445	92.3507	185.315	577.421	821.337	18.7154	55.5331	120.577	417.572	294.847	447.333	81.9189	148.804	68.1124	155.247	19.9429	27.613	1265.6	0	4933.24	18.1019	51.2377	10.4315	517.593
6	lung cancer	N	1318.25	347.841	38.8529	593.503	768.8	115.947	3.05913	92.6966	115.947	454.917	65.4689	89.3315	362.832	2404.91	270.441	631.744	3441.4	52.0078	1161.61	230.976	1661.81	9139.33	4.28298	552.202	59.0442	51.09	696.907	52.9256	0	4.89474	428.913	757.175	301.952	1231.67	17.744	41.9123	32.1225	140.422	16.2141	34.5699	710.673	0	5713.23	0	8.56596	5.81254	334.381
7	lung cancer	T	2524.51	1997.04	67.4677	6908.66	1867.01	153.335	1.22642	839.05	387.631	0	891.797	484.538	1254.89	4818.4	545.872	937.184	12331.8	834.142	599.847	1744.34	4754.61	18136.5	2.45285	3350.06	4650.35	283.363	25367.8	311.576	78.507	1085.61	3756.1	9506.77	4917.76	208.535	310.35	851.317	705.342	2254.64	966.624	851.317	3986.71	0	3242.12	0	12571	40.4806	9155.94
7	lung cancer	N	721.968	800.129	0	1369.2	1871.08	0	624.609	122.728	0	0	313.332	490.911	283.851	8976.26	0	0	8222.75	0	0.686073	4602.63	3584.47	15301.9	2540.94	1961.59	0	0	36578.3	188.548	311.276	0	3474.77	10973.5	8839.82	785.046	0	372.297	0	359.956	196.09	1045.59	2316.74	0	3222.46	0	1573.52	0	1715.44
8	lung cancer	T	1581.29	2200.42	321.278	9633.34	2657.24	120.479	0	585.664	205.819	0	1859.07	256.019	560.564	6700	383.191	665.984	12678.8	185.739	1363.76	1320.25	13712.9	53041.1	174.026	1291.81	299.525	394.904	4991.53	404.945	30.1201	0	257.692	845.029	1872.45	609.09	672.677	560.564	55.2202	2007.99	202.473	163.986	14491	0	26085.5	0	503.671	81.9933	2362.74
9	lung cancer	T	2000.33	327.483	48.0079	407.496	2681.59	758.983	0	76.0129	632.676	0	1252.21	43.4356	386.35	1744.86	246.327	608.101	9820.49	12.0018	1088.18	206.891	1272.21	5476.34	9.71598	1126.47	37.149	12.0018	1207.06	4843.09	0	29.1479	214.893	305.193	393.779	693.829	167.456	33.1482	9.71598	207.463	13.7168	17.1455	987.592	2.28585	1886.6	0	21.1463	1.14292	322.911
9	lung cancer	N	2920.71	471.424	447.298	3329.88	2234.56	1.44751	0	357.066	12710.1	0	304.471	528.844	211.827	4273.7	395.186	345.003	5792.68	22.1961	252.359	2357.6	4068.14	20171.8	1222.71	720.888	0	0	2378.35	41.0142	0	0	836.211	1502.57	183.359	124.491	520.641	0	0	302.541	80.581	0	3206.36	17.8535	2190.65	0	29.4336	5.30772	147.169
10	lung cancer	T	1939.18	101.979	101.979	401.575	6651.88	4.22708	0	39.1009	30.1179	0	2368.76	254.155	942.116	2026.9	432.221	767.748	857.574	78.7298	3224.75	127.87	759.822	2831.63	125.756	1537.08	15.3232	52.8389	800.508	27154.4	0.528385	18.4935	43.328	224.036	582.812	1253.34	31.1747	75.5595	41.7428	171.198	22.7206	43.8563	322.317	0	457.584	0.528385	16.9083	2.64193	647.276
10	lung cancer	N	2524.05	88.9149	374.757	253.908	2695.62	0	0	154.035	1736.66	0	355.346	163.115	296.8	4180.56	126.798	197.24	760.472	79.5223	583.269	219.469	277.076	1003.42	7433.47	2653.67	0	0.313069	266.431	3623.9	11.8969	0	74.5132	147.461	217.591	295.235	16.9063	36.0042	16.5933	82.3402	35.0649	15.9671	216.339	1.87842	195.675	11.5839	14.7148	0	243.577
11	lung cancer	T	1477.36	4549.62	90.3319	589.586	1297.67	559.475	0	1646.37	48.5658	0	3682.24	57.3071	139.869	2215.56	109.758	388.524	7988.06	86.4467	1045.13	118.5	1691.05	6804.03	0	778.991	18.4547	123.357	1058.73	165.123	0	0.971459	329.274	1444.34	2050.44	784.819	180.664	48.5658	19.4262	615.811	24.2829	15.541	642.036	2.91378	1441.42	3.88524	17.4839	1.94292	1109.24
11	lung cancer	N	2269.23	2338.39	145.82	2260.22	1867.1	218.731	0	1485.26	2569.9	0	1260.52	239.777	180.396	3029.15	230.757	552.464	7027.94	107.486	1162.8	450.99	7798.38	29608.3	78.1716	1342.45	29.3144	126.277	4077.71	148.075	0	0	1135.74	2263.22	2750.29	856.131	699.787	166.115	42.8439	1546.9	28.5626	34.576	3611.68	0	6827.25	0	87.9431	16.5366	1851.32
12	lung cancer	T	4.33889	8.68183	0	9869.91	4.33889	16949	0	1019.98	4.33889	0	8593.85	0	4149.36	40069.9	0	0	70013.9	0	0	20464.7	42175	174468	0	0	0	0	52387.8	19084.4	0	0	0	0	22721.6	0	9066.95	0	0	855.045	0	0	70743	0	8125.1	0	0	0	8.68183
12	lung cancer	N	6623.26	1458.95	594.159	1725.51	10351	1003.15	115.983	268.594	0	0	1790.62	1007.22	347.951	2850.75	18.314	166.854	17458.6	44.7647	290.976	8647.88	37544	630032	339.812	191.272	0	223.829	48458.7	508.698	0	242.14	345.915	2022.59	12223	0	429.341	1414.18	0	468.002	10.1747	608.405	32780.6	0	48369.1	0	602.299	120.054	758.978
13	breast cancer	T	1361.99	654.443	66.462	324.041	3208.62	24222.3	0.635988	82.6799	2071.45	373.968	3672.58	49.2901	344.394	3380.34	87.1318	369.833	271.89	1.59011	892.625	128.79	262.668	1009.97	146.598	501.485	96.9897	1.27198	608.333	102.396	0.318135	179.352	135.15	180.624	40.7041	489.401	29.256	5.72389	1.90796	24.8041	2.86209	6.99587	206.064	0.635988	266.484	0	0	2.2261	9.5401
13	breast cancer	N	2340.08	242.802	325.28	937.545	2112.84	242.802	7.15361	325.7	13449.2	2.94577	97.6261	980.888	144.335	3846.54	103.517	24.8272	2206.26	13.0448	15.1487	1464.39	652.663	1595.68	1649.96	374.513	0	0	3392.08	36.6095	0.420926	1.26242	179.261	154.013	81.6355	64.3825	169.162	1.26242	0.841497	74.4819	47.9714	1.68335	737.244	0	651.821	0	0	1.68335	29.8769
14	breast cancer	T	2060.13	342.623	38.6054	1540.27	363.242	267.167	0	273.748	93.8813	0	628.216	98.7072	120.203	1237.13	158.809	65.3661	6920.91	30.2701	205.749	198.73	4552.37	1418.31	6.58044	229.878	11.845	46.9407	286.031	50.4503	0	0.438631	194.343	87.7398	754.122	225.052	424.66	247.864	5.26422	96.0751	3.5097	18.4254	2700.63	7.01907	3202.06	36.8505	0	58.7856	244.355
14	breast cancer	N	3280.33	421.321	74.7417	1618.85	1172.61	102.977	0.553814	310.039	8583.66	0	187.685	384.227	94.119	1992.56	124.569	16.0556	14209.2	6.08989	23.2527	1497.05	7984.62	4235.91	303.949	126.23	0	0.553814	2718.93	2.76824	0	3.87546	299.52	152.251	85.2609	24.9138	399.729	109.067	0	61.4543	2.21443	9.41194	4648.93	0	4104.15	28.7892	0	31.0041	25.4676
15	breast cancer	T	1726.86	74.04	14.2432	69.3741	925.929	3.06959	0.368425	38.3092	5.8938	0	8.10392	7.85825	100.807	399.055	48.0093	121.681	19122.3	0.491185	294.441	19.2774	196.58	335.206	3.19249	173.988	2.33288	0.491185	41.7472	4.78867	0	0.368425	7.24431	23.8204	64.7081	606.563	19.0318	3.06959	0.982228	13.5065	0.736707	1.22789	147.834	0	116.647	0	0.122761	2.82407	18.7862
15	breast cancer	N	1517.35	3178.33	139.513	1681.97	1592.25	123.462	513.192	154.74	472.038	0	307.422	160.913	160.913	4771.41	30.8656	96.3006	23434	184.782	165.439	3784.54	2682.43	6832.82	843.249	327.176	3.29206	6.99647	2689.42	24.6927	4.52686	11.5233	1435.46	2710.41	3966.85	548.585	402.076	185.605	39.0963	294.663	28.8078	184.37	4076.32	96.3006	4088.66	37.0385	28.8078	84.7773	769.994
16	breast cancer	T	2063.87	953.95	118.857	2443.42	1236.29	550.543	0	329.177	11044	0	417.988	630.075	197.948	3374.84	103.392	155.972	2787.18	18.1161	198.832	528.451	8139.73	32164.8	74.6723	479.405	0	55.6728	1072.81	91.9043	10.1624	0	6173.5	5964.07	788.699	160.833	858.953	66.2775	60.0914	661.005	56.1145	49.929	8137.52	0	13197.1	0	113.997	74.2306	382.199
17	breast cancer	T	2520.98	1121.28	296.09	1541.51	944.111	250.692	3.21382	128.158	224.979	0	508.615	216.141	245.469	1020.85	179.181	1163.07	24053.5	192.839	2619.01	409.785	6700.38	18401.3	1.60721	267.163	47.0049	313.766	428.265	566.065	2.81202	34.5502	342.291	1092.36	3076.2	3113.16	1035.71	689.402	45.3977	785.019	81.9569	218.954	4500.4	1.20541	8180.42	29.7292	139.809	36.5592	1260.29
18	breast cancer	T	2237.92	272.279	136.003	6.54108	4302.23	0	0	40.3376	0.27269	0	201.416	5691.16	409.373	592.255	675.111	470.969	10690.8	0	951.479	130.28	340.145	1336.32	49.3318	549.464	0	0	35.4316	21.8041	0	20.169	131.37	127.009	67.3203	860.174	63.5047	0	0	11.7198	267.101	0	355.68	0	1758.23	0	0	0	98.9363
19	colorectal cancer	T	1885.21	2379.82	20.6691	461.448	1317.53	6.72947	2.4034	100.942	16.8235	0	51.9128	45.6641	173.043	492.211	175.927	253.315	6576.11	16.8235	1370.4	180.734	721.493	1019.03	34.6085	364.832	4.32607	50.9516	1306.47	607.092	6.72947	19.7077	162.468	180.253	161.507	1203.61	105.268	13.9397	11.0555	89.8862	32.2051	32.6859	1049.31	3.36459	553.737	10.0941	44.2221	9.61361	104.306
20	colorectal cancer	T	3059.63	1711.49	24.646	85.909	1617.13	0	17.6043	50.7004	2.46466	0	39.7859	13.0272	198.225	456.656	142.947	414.406	1117.52	20.7732	966.829	476.021	290.823	777.407	64.0796	871.766	6.33748	5.63325	647.135	375.324	0	0	128.864	110.203	55.6297	1730.5	44.7149	4.92931	0	15.8438	38.7294	20.0689	224.983	10.2106	426.377	2.46466	6.33748	9.50637	51.7566
21	colorectal cancer	T	1839.08	1341.58	110.115	583.848	1770.56	50.7006	101.797	140.615	120.414	0	458.285	157.251	232.905	1175.62	680.496	1288.9	954.595	25.3501	1867.6	509.777	851.609	4326.97	156.062	1291.28	0	0	492.349	1415.65	0	0	435.707	546.614	321.631	2628.11	63.3754	45.5513	0	68.5247	1.98069	19.4088	737.137	0	1500.42	0	0	1.5843	89.9142
22	colorectal cancer	T	1784.74	794.082	41.2572	653.321	1124.63	6.7953	0.485379	63.0992	9.70757	0	447.035	60.1869	220.848	955.228	568.38	1260.53	8555.79	59.2162	4136.41	112.608	1203.74	2787.05	3.39765	439.269	0.485379	560.614	2178.87	5282.87	0	15.0467	179.105	455.772	666.427	2846.27	80.5728	98.0469	67.953	197.55	122.316	43.1987	665.456	0.970757	990.66	2.91227	25.7251	3.39765	526.152
23	colorectal cancer	T	1475.6	1435.07	61.8211	676.994	1563.78	58.7807	0	166.208	94.2522	0	528.015	111.481	423.628	2017.81	706.385	458.086	8828.29	310.12	1966.12	291.878	918.199	3665.7	19.256	2040.1	41.5524	556.392	1830.32	5354.13	15.2021	32.4311	147.966	280.73	744.897	943.535	125.67	1.01347	101.347	238.164	154.046	41.5524	548.284	0	1750.25	13.1751	9.12126	5.06736	1200.95
24	colorectal cancer	T	2001.07	3311.7	64.4729	706.317	1405.9	111.625	17.8024	130.39	30.3122	0	844.886	85.1621	606.239	862.207	262.704	1427.55	28509.1	14.4341	1733.56	327.177	1951.51	5223.76	17.8024	766.459	0	82.7566	362.3	1590.66	0	0	100.078	472.482	893	1992.41	122.691	27.906	4.81118	268.958	47.1519	13.9533	1415.52	0	2048.7	0	0	0	358.451
25	colorectal cancer	T	2999.98	2916.66	750.924	226.604	2267.1	0	0	0	0	0	0	460.106	0	0	289.225	0	6696.75	0	0	1560.22	1446.13	1473.72	1166.98	0.53061	0	0	401.731	1931.7	0.53061	0	0	0	335.925	0	0	0	0	0	0	918.09	1959.3	0	2658.75	0	0	0	0
* BM lesion type: T stands for tumor tissue, N stands for adjacent non-cancerous tissue.
[truncated: 348 more columns]
